# Supplementary material for: Octreotide Conjugates for Tumor Targeting and Imaging
Source: Pharmaceutics. 2019 May 7;11(5):220. doi: 10.3390/pharmaceutics11050220 (PMC6571972; doi:10.3390/pharmaceutics11050220)
Supplement: Supplementary file 1 [file pharmaceutics-11-00220-s001.zip]

Archive with 2 entries (2 files):
- live cell imaging.mp4
- Octreotide conjugates for tumor targeting and imaging_SI.pdf
